# Supplementary material for: Nodding syndrome, a case-control study in Mahenge, Tanzania: Onchocerca volvulus and not Mansonella perstans as a risk factor
Source: PLoS Negl Trop Dis. 2023 Jun 20;17(6):e0011434. doi: 10.1371/journal.pntd.0011434 (PMC10313037; doi:10.1371/journal.pntd.0011434)
Supplement: S1 Dataset — (CSV) [file pntd.0011434.s002.csv]

Participant_Number	Date_Interview	Participant_ID	village	age	sex	ethnicity	Onchocercal_Nodules	ifyes_onch_number	class_of_epilepsy	head_nodding_synd	head_nodding_synd_plus	person_interviewed	Age_of_First_Seizure	Consanguineous_marriage_within_the_family	fam_hist_seizure	fam_seizures	Years_Participant_Lived_in_Surveyed_Area	Participants_Pregancy_Normal	delayed_cry_after_birth	epilepsy_with_cause	epilepy_treatment	Has_Taken_Ivermectin_before	Number_of_times_taken_Ivermectin	mother_present_after_interview	if yes, age_mother	moth_health_prob	Mother_has_Onchocercal_Nodules	mother_nodule_num	Participants_ov16_status	HasEpilepsy	NS	Suburban_(in_contrast_with_rural)	HasNoddingSyndrome	MeetsOAECriteria	ClosestFamilyMemberWithEpilepsy	Onchocerciasis-AssociatedSkinDisease	Mother_Onchocerciasis-associatedSkinDisease	Matching_epilepsy_Case_ID	Matching control ID for NS	Matching control ID for OAE
1	10/09/2021	U.410202	Msogezi	42	female	Mpogolo	no	NA	Epilepsy with Head Nodding	no	yes	Self	12	no	no	NA	42	yes	no	no	Phenobarbitone	yes	13	yes	NA	no	no	NA	yes	1	1	0	1	1	0	0	0	U.410202	U.410202	U.410202
2	10/09/2021	U.309903	Mdindo	30	male	Mpogolo	no	NA	Epilepsy with Head Nodding	no	yes	Mother of person with epilepsy	11	yes	yes	sibling	61	yes	no	no	Carbamazepine	yes	10	yes	61	no	no	NA	yes	1	1	0	1	1	Direct family	1	1	U.309903	U.309903	U.309903
3	10/09/2021	U.324403	Mdindo	28	female	Mpogolo	yes	1	Epilepsy with Head Nodding	no	yes	Self	7	no	no	NA	28	yes	no	no	Carbamazepine	yes	15	yes	51	no	yes	1	yes	1	1	0	1	1	0	0	0	U.324403	U.324403	U.324403
4	10/09/2021	U.423404	Msogezi	39	female	Mpogolo	yes	1	Epilepsy	no	no	Mother of person with epilepsy	10	no	yes	cousin	55	yes	no	no	Phenobarbitone	yes	15	yes	55	no	yes	1	yes	1	0	0	NA	1	other family members	0	0	U.423404	NA	U.423404
5	10/09/2021	U.316903	Mdindo	33	female	Mpogolo	no	NA	Epilepsy	no	no	Self	14	no	no	NA	33	yes	no	no	Phenobarbitone	yes	8	yes	61	no	yes	2	yes	1	0	0	NA	1	0	0	1	U.316903	NA	U.316903
6	10/09/2021	U.413502	Msogezi	30	female	Hehe	no	NA	Epilepsy with Head Nodding	no	yes	Mother of person with epilepsy	12	no	yes	Grandparent	52	yes	no	no	Phenobarbitone	yes	5	yes	52	no	no	NA	yes	1	1	0	1	1	other family members	0	0	U.413502	U.413502	U.413502
7	10/09/2021	U.400904	Msogezi	29	male	Mpogolo	yes	1	Epilepsy	no	no	Self	10	no	yes	sibling	29	yes	no	no	Phenobarbitone	yes	7	yes	42	no	yes	1	yes	1	0	0	NA	1	Direct family	0	0	U.400904	NA	U.400904
8	10/09/2021	U.320303	Mdindo	27	male	Mpogolo	no	NA	Epilepsy	no	no	Self	11	no	no	NA	27	yes	no	no	none	yes	15	yes	43	no	yes	1	yes	1	0	0	NA	1	0	0	0	U.320303	NA	U.320303
9	10/09/2021	U.428602	Msogezi	42	female	Mpogolo	yes	1	Epilepsy	no	no	Mother of person with epilepsy	13	no	no	NA	60	yes	no	no	Phenobarbitone	yes	13	yes	60	no	no	NA	yes	1	0	0	NA	1	0	0	0	U.428602	NA	U.428602
10	10/09/2021	U.305504	Mdindo	41	female	Mpogolo	yes	1	Epilepsy	no	no	Self	8	no	yes	sibling	41	yes	no	no	Phenobarbitone	yes	15	yes	70	Cataract	yes	1	yes	1	0	0	NA	1	Direct family	0	0	U.305504	NA	U.305504
11	10/09/2021	U.314304	Mdindo	40	male	Mpogolo	no	NA	Epilepsy	no	no	Self	20	no	no	NA	40	yes	no	no	Phenobarbitone	yes	15	yes	69	no	yes	1	yes	1	0	0	NA	0	0	1	1	U.314304	NA	NA
12	10/09/2021	U.416802	Msogezi	35	female	Mpogolo	yes	1	Epilepsy with Head Nodding	no	yes	Father of person with epilepsy	8	no	no	NA	88	yes	no	no	Phenobarbitone	yes	15	yes	71	no	no	NA	yes	1	1	0	1	1	0	0	0	U.416802	U.416802	U.416802
13	10/09/2021	U.425202	Msogezi	28	female	Mpogolo	yes	1	Epilepsy	no	no	Mother of person with epilepsy	11	no	no	NA	66	yes	no	no	Phenobarbitone	yes	10	yes	66	no	yes	2	yes	1	0	0	NA	1	0	0	1	U.425202	NA	U.425202
14	13/09/2021	U.607301	Sali	38	male	Mpogolo	no	NA	NA	NA	NA	Control (self)	NA	no	no	NA	38	yes	no	no	NA	yes	5	yes	58	no	no	NA	yes	0	0	0	0	0	0	0	0	U.613303	U.613303	U.613303
15	13/09/2021	U.608502	Sali	25	male	Mpogolo	yes	1	Epilepsy	no	no	Mother of person with epilepsy	14	no	yes	sibling	25	yes	no	no	Phenobarbitone	yes	12	yes	63	no	yes	1	yes	1	0	0	NA	1	Direct family	0	1	U.608502	NA	U.608502
16	13/09/2021	U.501101	Mzelezi	31	male	Mpogolo	no	NA	NA	NA	NA	Control (self)	NA	no	yes	Son	31	yes	yes	no	NA	yes	3	yes	70	no	yes	1	yes	0	0	0	0	0	Direct family	0	0	U.502403	U.502403	U.502403
17	13/09/2021	U.670001	Sali	25	male	Mpogolo	no	NA	Epilepsy with Head Nodding	no	yes	Mother of person with epilepsy	11	no	no	NA	63	yes	no	no	Phenobarbitone	yes	10	yes	42	no	yes	1	yes	1	1	0	1	1	0	0	0	U.670001	U.670001	U.670001
18	14/09/2021	U.418803	Msogezi	25	female	Mpogolo	yes	1	Epilepsy	no	no	Self	10	no	yes	uncle	25	yes	no	no	Phenobarbitone	yes	10	yes	51	no	yes	3	no	1	0	0	NA	1	other family members	0	0	U.418803	NA	U.418803
19	14/09/2021	U.323202	Mdindo	30	male	Mpogolo	no	NA	NA	NA	NA	Control (self)	NA	no	no	NA	23	yes	no	no	NA	yes	12	yes	63	no	yes	2	yes	0	0	0	0	0	0	0	0	U.309903	U.309903	U.309903
20	14/09/2021	U.320404	Mdindo	41	male	Mndamba	no	NA	NA	NA	NA	Control (self)	NA	no	no	NA	40	does not know	no	no	NA	yes	20	no	NA	NA	NA	NA	yes	0	0	0	0	0	0	0	NA	U.314304	U.307805	U.307805
21	14/09/2021	U.313102	Mdindo	30	male	Mpogolo	yes	2	NA	NA	NA	Control (self)	NA	no	no	NA	30	yes	no	no	NA	yes	10	yes	30	no	yes	1	NA	0	0	0	0	0	0	0	1	U.304102	U.309903	U.304102
22	14/09/2021	U.422202	Msogezi	30	female	Mpogolo	no	NA	NA	NA	NA	Control (self)	NA	no	no	NA	30	yes	no	no	NA	yes	15	yes	68	no	no	NA	yes	0	0	0	0	0	0	0	1	U.413502	U.413502	U.413502
23	14/09/2021	U.441402	Msogezi	25	female	Mpogolo	no	NA	NA	NA	NA	Control (self)	NA	no	no	NA	25	yes	no	no	NA	yes	12	yes	42	no	no	NA	NA	0	0	0	0	0	0	0	0	U.418803	U.419103	U.418803
24	14/09/2021	U.312702	Mdindo	33	female	Mpogolo	yes	1	NA	NA	NA	Control (self)	NA	no	no	NA	33	yes	no	no	NA	yes	12	yes	70	no	yes	1	yes	0	0	0	0	0	0	0	1	U.316903	U.322303	U.316903
25	14/09/2021	U.303202	Mdindo	27	female	Mpogolo	yes	1	NA	NA	NA	Control (self)	NA	no	no	NA	27	yes	no	no	NA	yes	10	yes	64	no	no	NA	no	0	0	0	0	0	0	0	0	U.324403	U.324403	U.324403
26	14/09/2021	U.312304	Mdindo	24	female	Mpogolo	no	NA	NA	NA	NA	Control (self)	NA	no	no	NA	24	does not know	no	no	NA	yes	10	yes	51	no	no	NA	yes	0	0	0	0	0	0	0	0	U.324403	U.324403	U.324403
27	16/09/2021	U.325301	Mdindo	48	male	Mpogolo	no	NA	NA	NA	NA	Control (self)	NA	no	no	NA	48	yes	no	no	NA	yes	10	yes	60	no	yes	1	yes	0	0	0	0	0	0	0	0	U.307805	U.307805	U.307805
28	16/09/2021	U.410605	Msogezi	28	female	Mpogolo	no	NA	NA	NA	NA	Control (self)	NA	yes	no	NA	28	yes	no	no	NA	yes	10	yes	59	no	yes	2	yes	0	0	0	0	0	0	0	0	U.425202	U.413502	U.425202
29	16/09/2021	U.435402	Msogezi	32	female	Mpogolo	yes	1	NA	NA	NA	Control (self)	NA	no	yes	sibling	18	yes	no	no	NA	yes	10	no	NA	NA	NA	NA	yes	0	0	0	0	0	Direct family	0	NA	U.421201	U.416802	U.322303
30	16/09/2021	U.402103	Msogezi	27	female	Mpogolo	no	NA	NA	NA	NA	Control (self)	NA	no	yes	sibling	27	yes	no	no	NA	yes	13	yes	48	no	yes	1	yes	0	0	0	0	0	Direct family	0	0	U.418803	U.419103	U.418803
31	16/09/2021	U.433401	Msogezi	35	male	Mpogolo	no	NA	NA	NA	NA	Control (self)	NA	no	yes	mother-in-law	35	yes	no	no	NA	yes	15	yes	58	no	no	NA	yes	0	0	0	0	0	In-laws	0	0	U.400904	U.23065502	U.400904
32	16/09/2021	U.304102	Mdindo	33	male	Mpogolo	no	NA	Epilepsy	no	no	Self	15	no	no	NA	33	yes	no	no	Carbamazepine	yes	15	yes	65	no	no	NA	yes	1	0	0	NA	1	0	0	0	U.304102	NA	U.304102
33	16/09/2021	U.431504	Msogezi	35	female	Mpogolo	no	NA	NA	NA	NA	Control (self)	NA	no	no	NA	35	yes	no	no	NA	yes	16	yes	60	Pneumonia	no	NA	NA	0	0	0	0	0	0	0	1	U.416802	U.416802	U.416802
34	17/09/2021	U.612102	Sali	12	male	Mpogolo	no	NA	NA	NA	NA	Control (self)	NA	no	no	NA	12	yes	no	no	NA	yes	6	yes	28	no	no	NA	yes	0	0	0	0	0	0	0	0	U.608403	U.608403	U.608403
35	17/09/2021	U.632107	Sali	12	male	Mpogolo	no	NA	NA	NA	NA	Control (self)	NA	no	no	NA	12	yes	no	no	NA	yes	3	yes	37	no	yes	1	no	0	0	0	0	0	0	0	0	U.608403	U.608403	U.608403
36	17/09/2021	U.624005	Sali	25	male	Mpogolo	no	NA	NA	NA	NA	Control (self)	NA	no	no	NA	25	yes	no	no	NA	yes	2	yes	45	Pepticulcer_disease	no	NA	NA	0	0	0	0	0	0	0	0	U.670001	U.670001	U.670001
37	17/09/2021	U.606707	Sali	35	male	Mpogolo	no	NA	NA	NA	NA	Control (self)	NA	no	no	NA	35	yes	no	no	NA	yes	10	yes	70	no	no	NA	yes	0	0	0	0	0	0	0	0	U.613303	U.613303	U.613303
38	17/09/2021	U.553503	Mzelezi	14	female	Mpogolo	no	NA	NA	NA	NA	Control (self)	NA	no	no	NA	14	yes	no	no	NA	yes	6	yes	28	no	yes	1	no	0	0	0	0	0	0	0	0	U.512505	U.31026103	U.512505
39	17/09/2021	U.606108	Sali	20	female	Mpogolo	no	NA	NA	NA	NA	Control (self)	NA	no	no	NA	20	yes	no	no	NA	yes	6	yes	48	no	yes	1	yes	0	0	0	0	0	0	0	0	U.615603	U.615603	U.615603
40	17/09/2021	U.626004	Sali	18	male	Mpogolo	no	NA	NA	NA	NA	Control (self)	NA	no	no	NA	18	yes	no	no	NA	yes	5	yes	35	no	no	NA	yes	0	0	0	0	0	0	0	0	U.609301	U.609301	U.609301
41	17/09/2021	U.626408	Sali	25	male	Mpogolo	no	NA	NA	NA	NA	Control (self)	NA	no	no	NA	25	yes	no	no	NA	yes	6	yes	56	no	no	NA	yes	0	0	0	0	0	0	0	0	U.608502	U.670001	U.608502
42	17/09/2021	U.628805	Sali	15	female	Mpogolo	no	NA	NA	NA	NA	Control (self)	NA	no	no	NA	15	yes	no	no	NA	yes	8	yes	46	no	no	NA	no	0	0	0	0	0	0	0	0	U.615603	U.615603	U.615603
43	17/09/2021	U.621708	Sali	16	male	Mpogolo	no	NA	NA	NA	NA	Control (self)	NA	no	no	NA	16	yes	no	no	NA	yes	5	yes	39	no	no	NA	no	0	0	0	0	0	0	0	0	U.608403	U.608403	U.608403
44	17/09/2021	U.515306	Mzelezi	20	female	Mpogolo	no	NA	NA	NA	NA	Control (self)	NA	no	no	NA	20	yes	no	no	NA	yes	10	yes	48	no	yes	1	yes	0	0	0	0	0	0	0	0	U.512505	U.31026103	U.512505
45	17/09/2021	U.621009	Sali	26	female	Mpogolo	no	NA	NA	NA	NA	Control (self)	NA	no	no	NA	21	yes	no	no	NA	yes	13	yes	50	no	yes	1	yes	0	0	0	0	0	0	0	0	U.16067504	U.615603	U.16067504
46	19/09/2021	U.228101	Vigoi	45	male	Mpogolo	no	NA	Epilepsy with Head Nodding	no	yes	Self	5	no	no	NA	45	premature_rupture_of_membrane(PROM)	no	yes	Phenobarbitone	yes	15	yes	67	Hypertension	no	NA	yes	1	1	1	1	0	0	0	0	U.228101	U.228101	NA
47	19/09/2021	U.220802	Vigoi	30	female	Mpogolo	no	NA	Epilepsy	no	no	Self	13	no	no	NA	30	yes	no	no	Phenobarbitone	yes	5	yes	70	no	no	NA	yes	1	0	1	NA	1	0	0	0	U.220802	NA	U.220802
48	19/09/2021	U.220902	Vigoi	24	male	Hehe	no	NA	Epilepsy	no	no	Self	10	no	no	NA	12	yes	no	no	Phenobarbitone	yes	3	yes	49	no	no	NA	yes	1	0	1	NA	1	0	0	0	U.220902	NA	U.220902
49	19/09/2021	U.221102	Vigoi	47	male	Mpogolo	no	NA	Epilepsy with Head Nodding	no	yes	Self	8	no	yes	sibling	47	yes	no	no	Phenobarbitone	yes	12	yes	80	Hypertension	no	NA	yes	1	1	1	1	1	Direct family	0	0	U.221102	U.221102	U.221102
50	19/09/2021	U.222704	Vigoi	31	female	Mpogolo	no	NA	Epilepsy with Head Nodding	no	yes	Self	10	no	no	NA	30	yes	no	no	Lamotrigine	yes	10	yes	61	no	no	NA	no	1	1	1	1	1	0	0	0	U.222704	U.222704	U.222704
51	20/09/2021	U.240003	Vigoi	28	female	Mpogolo	no	NA	Epilepsy with Head Nodding	no	yes	Self	10	no	yes	uncle	28	yes	yes	no	Phenobarbitone	yes	10	yes	49	no	no	NA	yes	1	1	1	1	1	other family members	0	0	U.240003	U.240003	U.240003
52	20/09/2021	U.207403	Vigoi	24	male	Mpogolo	no	NA	Epilepsy	no	no	Self	17	no	yes	uncle	24	yes	no	no	Phenobarbitone	yes	15	yes	49	Seroconverted	no	NA	no	1	0	1	NA	1	other family members	0	0	U.207403	NA	U.207403
53	07/03/2022	U.20009804	Mgolo	11	female	Mpogolo	no	NA	Epilepsy	no	no	Mother of person with epilepsy	9	yes	yes	brother-in-law	12	yes	no	no	none	yes	4	yes	44	Peripheral_neuropathy	no	NA	no	1	0	0	NA	1	In-laws	0	0	U.20009804	NA	U.20009804
54	07/03/2022	U.20010405	Mgolo	7	male	Mpogolo	no	NA	Epilepsy	no	no	Mother of person with epilepsy	5	no	no	NA	7	yes	no	no	none	yes	3	yes	47	no	yes	1	no	1	0	0	NA	1	0	0	0	U.20010405	NA	U.20010405
55	07/03/2022	U.20021204	Mgolo	10	male	Mpogolo	no	NA	Epilepsy	no	no	Self	7	no	yes	Mother	10	yes	no	no	Phenobarbitone	yes	4	no	NA	NA	NA	NA	yes	1	0	0	NA	1	Direct family	0	NA	U.20021204	NA	U.20021204
56	07/03/2022	U.20006902	Mgolo	31	female	Mpogolo	no	NA	Epilepsy with Head Nodding	no	yes	Self	15	yes	yes	brother-in-law	30	does not know	no	no	Phenobarbitone	yes	5	no	NA	NA	NA	NA	yes	1	1	0	1	1	In-laws	0	NA	U.20006902	U.20006902	U.20006902
57	07/03/2022	U.20019402	Mgolo	26	male	Mpogolo	yes	1	Epilepsy	no	no	Mother of person with epilepsy	18	no	yes	brother-in-law	26	yes	no	no	Phenobarbitone	yes	10	yes	67	no	no	NA	yes	1	0	0	NA	1	In-laws	0	0	U.20019402	NA	U.20019402
58	07/03/2022	U.20005201	Mgolo	26	male	Mpogolo	no	NA	NA	NA	NA	Control (self)	NA	no	no	NA	26	yes	no	no	NA	yes	9	yes	48	no	yes	1	yes	0	0	0	0	0	0	0	0	U.20019402	U.20007703	U.20019402
59	07/03/2022	U.20009202	Mgolo	22	male	Mpogolo	no	NA	Epilepsy	no	no	Self	17	no	no	NA	22	yes	no	no	Phenobarbitone	yes	5	no	NA	NA	NA	NA	yes	1	0	0	NA	1	0	0	NA	U.20009202	NA	U.20009202
60	07/03/2022	U.20001701	Mgolo	24	female	Mpogolo	no	NA	Epilepsy	no	no	Self	17	no	yes	brother-in-law	24	yes	no	no	none	yes	10	yes	54	Abdominal_pain	no	NA	no	1	0	0	NA	1	In-laws	0	0	U.20001701	NA	U.20001701
61	07/03/2022	U.20019002	Mgolo	29	female	Mpogolo	no	NA	NA	NA	NA	Control (self)	NA	no	yes	brother-in-law	29	does not know	no	no	NA	yes	6	no	NA	NA	NA	NA	yes	0	0	0	0	0	In-laws	0	NA	U.20008602	U.20006902	U.20008602
62	07/03/2022	U.20022202	Mgolo	30	female	Mpogolo	no	NA	NA	NA	NA	Control (self)	NA	no	no	NA	30	does not know	no	no	NA	yes	10	no	NA	NA	NA	NA	yes	0	0	0	0	0	0	0	NA	U.20006902	U.20006902	U.20006902
63	07/03/2022	U.20007703	Mgolo	26	male	Mpogolo	no	NA	Epilepsy with Head Nodding	no	yes	Self	8	no	yes	brother-in-law	26	yes	no	no	Phenobarbitone	yes	10	yes	54	no	no	NA	yes	1	1	0	1	1	In-laws	0	0	U.20007703	U.20007703	U.20007703
64	07/03/2022	U.20018382	Mgolo	31	female	Mpogolo	no	NA	NA	NA	NA	Control (self)	NA	no	no	NA	31	does not know	no	no	NA	yes	10	no	NA	NA	NA	NA	yes	0	0	0	0	0	0	0	NA	U.20025602	U.20006902	U.20025602
65	07/03/2022	U.20008501	Mgolo	29	male	Mpogolo	no	NA	NA	NA	NA	Control (self)	NA	no	yes	cousin	29	yes	no	no	NA	yes	8	yes	50	no	no	NA	yes	0	0	0	0	0	other family members	0	0	U.20006701	U.20007703	U.20006701
66	07/03/2022	U.20009703	Mgolo	24	female	Mpogolo	no	NA	NA	NA	NA	Control (self)	NA	no	no	NA	24	yes	no	no	NA	yes	5	yes	62	Hypertension	no	NA	no	0	0	0	0	0	0	0	0	U.20001701	U.20019203	U.20001701
67	08/03/2022	U.2004803	Mgolo	6	male	Mpogolo	no	NA	NA	NA	NA	Control (self)	NA	no	no	NA	6	yes	no	no	NA	yes	1	yes	27	no	no	NA	no	0	0	0	0	0	0	0	0	U.20010405	U.16049009	U.20010405
68	08/03/2022	U.20011703	Mgolo	11	female	Mpogolo	no	NA	NA	NA	NA	Control (self)	NA	no	yes	uncle	11	yes	no	no	NA	yes	5	no	NA	NA	NA	NA	no	0	0	0	0	0	other family members	0	NA	U.20009804	U.23053603	U.20009804
69	08/03/2022	U.20005003	Mgolo	10	male	Mpogolo	no	NA	NA	NA	NA	Control (self)	NA	no	no	NA	11	yes	no	no	NA	yes	4	no	NA	NA	NA	NA	no	0	0	0	0	0	0	0	NA	U.20021204	U.16049009	U.20021204
70	08/03/2022	U.16003502	Isyaga	36	female	Mpogolo	no	NA	Epilepsy	no	no	Self	15	no	yes	sibling	36	does not know	no	no	Phenobarbitone	yes	10	no	NA	NA	NA	NA	yes	1	0	0	NA	1	Direct family	0	NA	U.16003502	NA	U.16003502
71	08/03/2022	U.16019203	Isyaga	33	male	Mpogolo	no	NA	Epilepsy	no	no	Self	8	no	no	NA	33	does not know	no	no	NA	no	NA	no	NA	NA	NA	NA	yes	1	0	0	NA	1	0	0	NA	U.16019203	NA	U.16019203
72	08/03/2022	U.16000103	Isyaga	30	female	Mpogolo	no	NA	Epilepsy	no	no	Mother of person with epilepsy	9	no	no	NA	30	yes	no	no	none	yes	13	yes	60	no	no	NA	yes	1	0	0	NA	1	0	0	0	U.16000103	NA	U.16000103
73	08/03/2022	U.20006701	Mgolo	29	male	Mpogolo	no	NA	Epilepsy	no	no	Self	12	no	yes	uncle	30	yes	no	no	none	yes	13	yes	50	no	no	NA	yes	1	0	0	NA	1	other family members	0	0	U.20006701	NA	U.20006701
74	08/03/2022	U.20008602	Mgolo	32	female	Mpogolo	yes	1	Epilepsy	no	no	Self	13	no	no	NA	30	yes	no	no	none	yes	10	no	NA	NA	NA	NA	yes	1	0	0	NA	1	0	0	NA	U.20008602	NA	U.20008602
75	08/03/2022	U.20021801	Mgolo	26	male	Mpogolo	no	NA	NA	NA	NA	Control (self)	NA	no	yes	sibling	26	yes	no	no	NA	yes	10	no	NA	NA	NA	NA	yes	0	0	0	0	0	Direct family	0	NA	U.20007703	U.20007703	U.20007703
76	08/03/2022	U.20025602	Mgolo	32	female	Mpogolo	no	NA	Epilepsy	no	no	Self	10	no	no	NA	32	does not know	no	no	Phenobarbitone	yes	10	no	NA	NA	NA	NA	yes	1	0	0	NA	1	0	0	NA	U.20025602	NA	U.20025602
77	08/03/2022	U.20005101	Mgolo	22	male	Mpogolo	no	NA	NA	NA	NA	Control (self)	NA	no	yes	sibling	22	yes	no	no	NA	yes	10	yes	50	no	yes	1	yes	0	0	0	0	0	Direct family	0	0	U.20009202	U.20007703	U.20009202
78	08/03/2022	U.20006103	Mgolo	19	female	Mpogolo	no	NA	NA	NA	NA	Control (self)	NA	no	no	NA	19	yes	no	no	NA	yes	10	yes	47	no	no	NA	no	0	0	0	0	0	0	0	0	U.20019203	U.20019203	U.20019203
79	09/03/2022	U.16025204	Isyaga	8	male	Mpogolo	no	NA	Epilepsy	no	no	Mother of person with epilepsy	7	no	yes	sibling	8	yes	no	no	none	yes	3	yes	40	no	yes	1	no	1	0	0	NA	1	Direct family	0	0	U.16025204	NA	U.16025204
80	09/03/2022	U.16010603	Mgolo	7	male	Mpogolo	no	NA	NA	NA	NA	Control (self)	NA	no	no	NA	7	yes	no	no	NA	no	NA	yes	23	no	no	NA	no	0	0	0	0	0	0	0	0	U.16025204	U.16049009	U.16025204
81	09/03/2022	U.16030707	Isyaga	35	male	Mpogolo	no	NA	Epilepsy	no	no	Father of person with epilepsy	9	no	no	NA	35	yes	no	no	Phenobarbitone	yes	10	no	NA	NA	NA	NA	NA	1	0	0	NA	1	0	0	NA	U.16030707	NA	U.16030707
82	09/03/2022	U.16067504	Isyaga	26	female	Mpogolo	no	NA	Epilepsy	no	no	Self	8	no	yes	uncle	26	yes	no	no	Phenobarbitone	yes	2	yes	50	no	no	NA	yes	1	0	0	NA	1	other family members	0	0	U.16067504	NA	U.16067504
83	09/03/2022	U.16014402	Isyaga	21	female	Mpogolo	no	NA	NA	NA	NA	Control (self)	NA	no	no	NA	21	does not know	no	no	NA	yes	3	no	NA	NA	NA	NA	no	0	0	0	0	0	0	0	NA	U.16029302	U.20019203	U.16029302
84	09/03/2022	U.16029302	Isyaga	22	female	Mpogolo	no	NA	Epilepsy	no	no	Mother of person with epilepsy	10	no	yes	Sister-in-law	22	yes	no	no	Phenobarbitone	yes	7	yes	49	no	yes	1	no	1	0	0	NA	1	In-laws	0	0	U.16029302	NA	U.16029302
85	09/03/2022	U.888888888	Isyaga	22	male	Mpogolo	no	NA	Epilepsy	no	no	Father of person with epilepsy	10	no	yes	uncle	22	yes	no	no	Phenobarbitone	yes	6	no	NA	NA	NA	NA	NA	1	0	0	NA	1	other family members	0	NA	U.888888888	NA	U.888888888
86	09/03/2022	U.16022803	Isyaga	21	female	Mpogolo	no	NA	NA	NA	NA	Control (self)	NA	no	no	NA	11	does not know	no	no	NA	yes	2	no	NA	NA	NA	NA	no	0	0	0	0	0	0	0	NA	U.16029302	U.20019203	U.16029302
87	09/03/2022	U.16031404	Isyaga	22	male	Mpogolo	no	NA	Epilepsy	no	no	Mother of person with epilepsy	15	no	yes	sibling	22	yes	no	no	Phenobarbitone	yes	7	yes	38	no	no	NA	yes	1	0	0	NA	1	Direct family	0	0	U.16031404	NA	U.16031404
88	09/03/2022	U.16012902	Isyaga	30	female	Mpogolo	no	NA	NA	NA	NA	Control (self)	NA	no	no	NA	30	yes	no	no	NA	yes	15	no	NA	NA	NA	NA	yes	0	0	0	0	0	0	0	NA	U.16051302	U.20006902	U.16051302
89	09/03/2022	U.16012502	Isyaga	22	male	Mpogolo	no	NA	NA	NA	NA	Control (self)	NA	no	no	NA	22	yes	no	no	NA	yes	12	no	NA	NA	NA	NA	yes	0	0	0	0	0	0	0	NA	U.16031404	U.670001	U.16031404
90	09/03/2022	U.16012601	Isyaga	35	male	Mpogolo	no	NA	NA	NA	NA	Control (self)	NA	no	no	NA	35	yes	yes	no	NA	yes	15	no	NA	NA	NA	NA	yes	0	0	0	0	0	0	0	NA	U.16030707	U.516603	U.16030707
91	09/03/2022	U.16013303	Isyaga	28	female	Mpogolo	no	NA	NA	NA	NA	Control (self)	NA	no	no	NA	28	yes	no	no	NA	yes	11	no	NA	NA	NA	NA	no	0	0	0	0	0	0	0	NA	U.16000103	U.670001	U.16000103
92	09/03/2022	U.16011402	Mgolo	25	female	Mpogolo	no	NA	NA	NA	NA	Control (self)	NA	no	no	NA	25	yes	no	no	NA	yes	8	no	NA	NA	NA	NA	no	0	0	0	0	0	0	0	NA	U.518702	U.20019203	U.518702
93	09/03/2022	U.16051302	Isyaga	30	female	Mpogolo	no	NA	Epilepsy	no	no	Self	10	no	no	NA	30	does not know	no	no	Phenobarbitone	yes	3	no	NA	NA	NA	NA	no	1	0	0	NA	1	0	0	NA	U.16051302	NA	U.16051302
94	10/03/2022	U.31006505	Ebuyu	8	male	Mpogolo	no	NA	Epilepsy	no	no	Mother of person with epilepsy	5	no	no	NA	8	yes	no	no	Phenobarbitone	yes	2	no	NA	NA	NA	NA	NA	1	0	0	NA	1	0	0	NA	U.31006505	NA	U.31006505
95	10/03/2022	U.31007802	Ebuyu	12	female	Mpogolo	no	NA	Epilepsy	no	no	Self	7	no	no	NA	12	yes	no	no	Phenobarbitone	yes	4	no	NA	NA	NA	NA	yes	1	0	0	NA	1	0	0	NA	U.31007802	NA	U.31007802
96	10/03/2022	U.16049009	Isyaga	13	male	Mpogolo	no	NA	Epilepsy with Head Nodding	no	yes	Self	9	yes	yes	Mother	13	yes	no	no	none	yes	2	yes	35	no	no	NA	yes	1	1	0	1	1	Direct family	0	0	U.16049009	U.16049009	U.16049009
97	10/03/2022	U.31026103	Ebuyu	15	female	Mpogolo	no	NA	Epilepsy with Head Nodding	yes	no	Mother of person with epilepsy	7	no	yes	uncle	15	yes	no	no	none	yes	8	yes	35	no	no	NA	yes	1	1	0	1	1	other family members	0	0	U.31026103	U.31026103	U.31026103
98	10/03/2022	U.16006302	Isyaga	25	male	Mpogolo	no	NA	Epilepsy	no	no	Self	6	no	yes	uncle	25	yes	no	no	none	yes	10	no	NA	NA	NA	NA	NA	1	0	0	NA	1	other family members	0	NA	U.16006302	NA	U.16006302
99	10/03/2022	U.16040005	Isyaga	23	male	Mpogolo	no	NA	Epilepsy	no	no	Mother of person with epilepsy	12	no	yes	sibling	23	yes	no	no	Phenobarbitone	yes	8	yes	52	no	no	NA	yes	1	0	0	NA	1	Direct family	0	0	U.16040005	NA	U.16040005
100	10/03/2022	U.31031703	Ebuyu	31	female	Mpogolo	no	NA	Epilepsy	no	no	Self	8	no	no	NA	31	does not know	no	no	Phenobarbitone	yes	5	no	NA	NA	NA	NA	yes	1	0	0	NA	1	0	0	NA	U.31031703	NA	U.31031703
101	10/03/2022	U.31026701	Ebuyu	35	male	Mpogolo	no	NA	Epilepsy	no	no	Self	10	no	no	NA	35	yes	no	no	Phenobarbitone	yes	10	no	NA	NA	NA	NA	yes	1	0	0	NA	1	0	0	NA	U.31026701	NA	U.31026701
102	10/03/2022	U.31032403	Ebuyu	24	female	Mpogolo	no	NA	Epilepsy	no	no	Self	6	no	no	NA	24	yes	no	no	none	yes	3	no	NA	NA	NA	NA	no	1	0	0	NA	1	0	0	NA	U.31032403	NA	U.31032403
103	10/03/2022	U.16028702	Isyaga	37	female	Mpogolo	no	NA	NA	NA	NA	Control (self)	NA	no	no	NA	1	yes	no	no	NA	yes	1	no	NA	NA	NA	NA	no	0	0	0	0	0	0	0	NA	U.16003502	U.20006902	U.16003502
104	10/03/2022	U.16017101	Isyaga	33	male	Mpogolo	no	NA	NA	NA	NA	Control (self)	NA	no	no	NA	33	yes	no	no	NA	yes	6	no	NA	NA	NA	NA	no	0	0	0	0	0	0	0	NA	U.16019203	U.613303	U.16019203
105	10/03/2022	U.31002403	Ebuyu	28	male	Mpogolo	no	NA	Epilepsy	no	no	Self	14	no	yes	Father	28	does not know	no	no	Phenobarbitone	yes	12	no	NA	NA	NA	NA	yes	1	0	0	NA	1	Direct family	0	NA	U.31002403	NA	U.31002403
106	11/03/2022	U.31043103	Ebuyu	9	male	Mpogolo	no	NA	NA	NA	NA	Control (self)	NA	no	no	NA	9	yes	no	no	NA	yes	3	no	NA	NA	NA	NA	no	0	0	0	0	0	0	0	NA	U.31006505	U.16049009	U.31006505
107	11/03/2022	U.23053603	Isongo	13	female	Mpogolo	no	NA	Epilepsy with Head Nodding	no	yes	Father of person with epilepsy	12	no	no	NA	13	yes	no	no	none	yes	6	no	NA	NA	NA	NA	no	1	1	0	1	1	0	0	NA	U.23053603	U.23053603	U.23053603
108	11/03/2022	U.31062804	Ebuyu	12	female	Mpogolo	no	NA	NA	NA	NA	Control (self)	NA	no	no	NA	12	yes	no	no	NA	yes	5	no	NA	NA	NA	NA	no	0	0	0	0	0	0	0	NA	U.31007802	U.31026103	U.31007802
109	11/03/2022	U.23011803	Isongo	14	female	Mpogolo	no	NA	NA	NA	NA	Control (self)	NA	no	no	NA	14	yes	no	no	NA	yes	5	no	NA	NA	NA	NA	no	0	0	0	0	0	0	0	NA	U.23017504	U.23053603	U.23017504
110	11/03/2022	U.23043503	Isongo	16	female	Mpogolo	no	NA	Epilepsy	no	no	Mother of person with epilepsy	11	yes	no	NA	16	yes	no	no	Phenobarbitone	yes	7	yes	29	no	yes	1	no	1	0	0	NA	1	0	0	0	U.23043503	NA	U.23043503
111	11/03/2022	U.23005502	Isongo	18	male	Mpogolo	yes	1	Epilepsy with Head Nodding	yes	no	Mother of person with epilepsy	7	no	no	NA	18	yes	no	no	none	yes	2	yes	48	no	yes	1	yes	1	1	0	1	1	0	0	0	U.23005502	U.23005502	U.23005502
112	11/03/2022	U.23007702	Isongo	35	female	Mpogolo	no	NA	Epilepsy	no	no	Mother of person with epilepsy	20	no	no	NA	35	yes	no	no	Phenobarbitone	yes	10	yes	60	no	no	NA	no	1	0	0	NA	0	0	0	0	U.23007702	NA	NA
113	11/03/2022	U.23014201	Isongo	44	female	Mpogolo	no	NA	Epilepsy	no	no	Self	37	no	no	NA	44	yes	no	no	none	yes	15	no	NA	NA	NA	NA	no	1	0	0	NA	0	0	0	NA	U.23014201	NA	NA
114	11/03/2022	U.23011904	Isongo	13	female	Mpogolo	no	NA	Epilepsy	no	no	Father of person with epilepsy	11	no	yes	uncle	13	does not know	no	no	none	yes	1	no	NA	NA	NA	NA	yes	1	0	0	NA	1	other family members	0	NA	U.23011904	NA	U.23011904
115	11/03/2022	U.2300860	Isongo	65	female	Mpogolo	no	NA	Epilepsy	no	no	Self	12	no	yes	nephew	65	does not know	no	no	none	no	NA	no	NA	NA	NA	NA	no	1	0	0	NA	1	other family members	0	NA	U.2300860	NA	U.2300860
116	11/03/2022	U.23036001	Isongo	34	female	Mpogolo	no	NA	Epilepsy with Head Nodding	no	yes	Self	7	no	yes	cousin	34	yes	no	no	none	yes	10	yes	60	no	no	NA	yes	1	1	0	1	1	other family members	0	0	U.23036001	U.23036001	U.23036001
117	11/03/2022	U.31022203	Ebuyu	16	female	Mpogolo	no	NA	Epilepsy	no	no	Self	8	no	yes	brother-in-law	1	yes	no	no	none	no	NA	no	NA	NA	NA	NA	yes	1	0	0	NA	1	In-laws	0	NA	U.31022203	NA	U.31022203
118	11/03/2022	U.23052202	Isongo	36	male	Mpogolo	no	NA	Epilepsy	no	no	Mother of person with epilepsy	5	no	yes	uncle	36	yes	no	no	Phenobarbitone	yes	10	yes	52	no	yes	1	no	1	0	0	NA	1	other family members	0	0	U.23052202	NA	U.23052202
119	11/03/2022	U.23069602	Isongo	44	female	Mpogolo	no	NA	Epilepsy with Head Nodding	yes	no	Self	10	no	no	NA	18	yes	no	no	Lamotrigine	yes	8	no	NA	NA	NA	NA	yes	1	1	0	1	1	0	0	NA	U.23069602	U.23069602	U.23069602
120	11/03/2022	U.23017504	Isongo	15	female	Mpogolo	no	NA	Epilepsy	no	no	Self	14	no	yes	Grandparent	15	yes	no	no	none	no	NA	no	NA	NA	NA	NA	yes	1	0	0	NA	1	other family members	0	NA	U.23017504	NA	U.23017504
121	11/03/2022	U.23030801	Isongo	41	male	Mpogolo	no	NA	Epilepsy	no	no	Self	7	no	no	NA	41	does not know	no	no	none	no	NA	no	NA	NA	NA	NA	yes	1	0	0	NA	1	0	0	NA	U.23030801	NA	U.23030801
122	11/03/2022	U.23069402	Isongo	26	female	Mpogolo	no	NA	Epilepsy with Head Nodding	yes	no	Mother of person with epilepsy	7	no	no	NA	26	yes	no	no	Carbamazepine	yes	4	yes	57	no	yes	1	yes	1	1	0	1	1	0	0	0	U.23069402	U.23069402	U.23069402
123	11/03/2022	U.23033701	Isongo	46	male	Mpogolo	no	NA	Epilepsy	no	no	Self	15	no	no	NA	46	yes	no	no	Phenobarbitone	yes	1	no	NA	NA	NA	NA	yes	1	0	0	NA	1	0	0	NA	U.23033701	NA	U.23033701
124	11/03/2022	U.31038202	Ebuyu	24	male	Mpogolo	no	NA	Epilepsy	no	no	Self	9	no	no	NA	24	yes	no	no	none	yes	6	no	NA	NA	NA	NA	no	1	0	0	NA	1	0	0	NA	U.31038202	NA	U.31038202
125	11/03/2022	U.31009101	Ebuyu	28	male	Mpogolo	no	NA	NA	NA	NA	Control (self)	NA	no	no	NA	28	does not know	no	no	NA	yes	6	no	NA	NA	NA	NA	yes	0	0	0	0	0	0	0	NA	U.31002403	U.670001	U.31002403
126	11/03/2022	U.230564402	Isongo	30	female	Mpogolo	no	NA	Epilepsy with Head Nodding	no	yes	Self	10	no	no	NA	30	yes	no	no	Lamotrigine	yes	10	yes	54	no	no	NA	yes	1	1	0	1	1	0	0	0	U.230564402	U.230564402	U.230564402
127	11/03/2022	U.23041001	Isongo	53	female	Mpogolo	no	NA	Epilepsy	no	no	Self	15	no	no	NA	8	yes	no	no	none	yes	20	no	NA	NA	NA	NA	yes	1	0	0	NA	1	0	0	NA	U.23041001	NA	U.23041001
128	11/03/2022	U.23060201	Isongo	42	male	Mpogolo	no	NA	NA	NA	NA	Control (self)	NA	no	no	NA	17	does not know	no	no	NA	yes	6	no	NA	NA	NA	NA	yes	0	0	0	0	0	0	0	NA	U.23071701	U.228101	U.23071701
129	11/03/2022	U.23014002	Isongo	46	female	Mpogolo	yes	1	Epilepsy	no	no	Self	10	no	no	NA	46	yes	no	no	Phenobarbitone	yes	12	yes	61	no	no	NA	no	1	0	0	NA	1	0	0	0	U.23014002	NA	U.23014002
130	11/03/2022	U.23043302	Isongo	28	female	Mpogolo	no	NA	Epilepsy with Head Nodding	no	yes	Self	14	yes	yes	sibling	28	does not know	no	no	Phenobarbitone	yes	10	no	NA	NA	NA	NA	yes	1	1	0	1	1	Direct family	0	NA	U.23043302	U.23043302	U.23043302
131	11/03/2022	U.23015101	Isongo	38	female	Mpogolo	yes	1	Epilepsy	no	no	Self	10	no	yes	sibling	38	does not know	no	no	Phenobarbitone	yes	4	no	NA	NA	NA	NA	yes	1	0	0	NA	1	Direct family	0	NA	U.23015101	NA	U.23015101
132	11/03/2022	U.23032502	Isongo	18	male	Mpogolo	no	NA	Epilepsy	no	no	Self	NA	no	yes	nephew	18	does not know	no	no	none	no	NA	no	NA	NA	NA	NA	no	1	0	0	NA	NA	other family members	0	NA	U.23032502	NA	U.23005502
133	11/03/2022	U.23028801	Isongo	38	male	Mpogolo	no	NA	NA	NA	NA	Control (self)	NA	no	yes	nephew	38	does not know	no	no	NA	yes	20	no	NA	NA	NA	NA	yes	0	0	0	0	0	other family members	0	NA	U.23049901	U.23065502	U.23049901
134	11/03/2022	U.31035503	Ebuyu	17	male	Mpogolo	no	NA	Epilepsy	no	no	Mother of person with epilepsy	9	no	yes	uncle	17	yes	no	no	Phenobarbitone	yes	6	yes	44	no	no	NA	no	1	0	0	NA	1	other family members	0	0	U.31035503	NA	U.31035503
135	11/03/2022	U.23009302	Isongo	20	male	Mpogolo	no	NA	NA	NA	NA	Control (self)	NA	no	no	NA	20	does not know	no	no	NA	yes	5	no	NA	NA	NA	NA	no	0	0	0	0	0	0	0	NA	U.23032502	U.23005502	U.23005502
136	11/03/2022	U.23019404	Isongo	24	female	Mpogolo	no	NA	Epilepsy with Head Nodding	no	yes	Mother of person with epilepsy	5	no	no	NA	24	yes	no	no	Phenobarbitone	no	NA	yes	49	no	no	NA	no	1	1	0	1	1	0	0	0	U.23019404	U.23019404	U.23019404
137	11/03/2022	U.23065502	Isongo	35	male	Mpogolo	yes	2	Epilepsy with Head Nodding	no	yes	Self	14	no	yes	nephew	25	yes	no	no	Phenobarbitone	yes	20	no	NA	NA	NA	NA	yes	1	1	0	1	1	other family members	0	NA	U.23065502	U.23065502	U.23065502
138	11/03/2022	U.23052601	Isongo	25	male	Hehe	no	NA	NA	NA	NA	Control (self)	NA	no	no	NA	25	does not know	no	no	NA	yes	10	no	NA	NA	NA	NA	yes	0	0	0	0	0	0	0	NA	U.23019501	U.23019501	U.23019501
139	11/03/2022	U.23075102	Isongo	23	female	Mpogolo	no	NA	NA	NA	NA	Control (self)	NA	no	no	NA	23	yes	no	no	NA	yes	5	no	NA	NA	NA	NA	no	0	0	0	0	0	0	0	NA	U.23019404	U.23019404	U.23019404
140	11/03/2022	U.23048001	Isongo	30	female	Mpogolo	no	NA	NA	NA	NA	Control (self)	NA	no	no	NA	30	yes	no	no	NA	yes	8	no	NA	NA	NA	NA	yes	0	0	0	0	0	0	0	NA	U.230564402	U.230564402	U.230564402
141	11/03/2022	U.23019501	Isongo	26	male	Mpogolo	no	NA	Epilepsy with Head Nodding	no	yes	Mother of person with epilepsy	13	no	yes	uncle	26	yes	no	no	Phenobarbitone	yes	10	yes	54	Hypertension	no	NA	yes	1	1	0	1	1	other family members	0	0	U.23019501	U.23019501	U.23019501
142	11/03/2022	U.23018701	Isongo	29	male	Mpogolo	no	NA	Epilepsy	no	no	Self	14	yes	no	NA	29	yes	no	no	none	yes	5	no	NA	NA	NA	NA	yes	1	0	0	NA	1	0	0	NA	U.23018701	NA	U.23018701
143	11/03/2022	U.31063301	Ebuyu	35	male	Mpogolo	no	NA	NA	NA	NA	Control (self)	NA	no	no	NA	35	does not know	no	no	NA	yes	5	no	NA	NA	NA	NA	yes	0	0	0	0	0	0	0	NA	U.31026701	U.613303	U.31026701
144	11/03/2022	U.31064401	Ebuyu	33	male	Mpogolo	no	NA	NA	NA	NA	Control (self)	NA	no	no	NA	33	does not know	no	no	NA	yes	10	no	NA	NA	NA	NA	yes	0	0	0	0	0	0	0	NA	U.888888888	U.502403	U.888888888
145	11/03/2022	U.23049901	Isongo	37	male	Mpogolo	no	NA	Epilepsy	no	no	Self	14	no	no	NA	37	yes	yes	no	none	yes	10	no	NA	NA	NA	NA	yes	1	0	0	NA	1	0	0	NA	U.23049901	NA	U.23049901
146	11/03/2022	U.23068901	Isongo	60	female	Mpogolo	no	NA	NA	NA	NA	Control (self)	NA	yes	yes	sibling	60	does not know	no	no	NA	yes	12	no	NA	NA	NA	NA	yes	0	0	0	0	0	Direct family	0	NA	U.23015602	U.23069602	U.23015602
147	11/03/2022	U.31044502	Ebuyu	32	female	Mpogolo	no	NA	NA	NA	NA	Control (self)	NA	no	no	NA	5	yes	no	no	NA	yes	6	no	NA	NA	NA	NA	no	0	0	0	0	0	0	0	NA	U.31031703	U.502204	U.31031703
148	11/03/2022	U.23061102	Isongo	31	female	Mpogolo	no	NA	Epilepsy	no	no	Self	13	yes	yes	nephew	31	yes	yes	no	Carbamazepine	yes	5	no	NA	NA	NA	NA	yes	1	0	0	NA	1	other family members	0	NA	U.23061102	NA	U.23061102
149	11/03/2022	U.23015602	Isongo	63	female	Mpogolo	no	NA	Epilepsy	no	no	Self	12	no	no	NA	63	does not know	no	no	Phenobarbitone	no	NA	no	NA	NA	NA	NA	yes	1	0	0	NA	1	0	0	NA	U.23015602	NA	U.23015602
150	11/03/2022	U.23028201	Isongo	40	male	Mpogolo	yes	1	NA	NA	NA	Control (self)	NA	no	no	NA	40	does not know	no	no	NA	yes	12	no	NA	NA	NA	NA	yes	0	0	0	0	0	0	0	NA	U.23030801	U.23065502	U.23030801
151	11/03/2022	U.23071701	Isongo	42	male	Mpogolo	yes	1	Epilepsy	no	no	Self	18	no	no	NA	42	does not know	no	no	Carbamazepine	yes	11	no	NA	NA	NA	NA	yes	1	0	0	NA	1	0	0	NA	U.23071701	NA	U.23071701
152	11/03/2022	U.23074001	Isongo	33	female	Mpogolo	no	NA	NA	NA	NA	Control (self)	NA	no	no	NA	33	does not know	no	no	NA	yes	12	no	NA	NA	NA	NA	no	0	0	0	0	0	0	0	NA	U.23036001	U.23036001	U.23036001
153	11/03/2022	U.23011902	Isongo	31	male	Mpogolo	no	NA	NA	NA	NA	Control (self)	NA	no	no	NA	31	does not know	no	no	NA	no	NA	no	NA	NA	NA	NA	yes	0	0	0	0	0	0	0	NA	U.23018701	U.23065502	U.23018701
154	11/03/2022	U.20019203	Mgolo	20	female	Mpogolo	no	NA	Epilepsy with Head Nodding	yes	no	Self	12	yes	yes	Father-in-law	20	yes	no	no	Carbamazepine	yes	6	no	NA	NA	NA	NA	yes	1	1	0	1	1	In-laws	0	NA	U.20019203	U.20019203	U.20019203
155	11/03/2022	U.23073003	Isongo	26	female	Mpogolo	no	NA	NA	NA	NA	Control (self)	NA	no	no	NA	26	yes	yes	no	NA	yes	3	no	NA	NA	NA	NA	no	0	0	0	0	0	0	0	NA	U.23043302	U.23043302	U.23043302
156	15/03/2022	U.2307101	Isongo	28	female	Mpogolo	no	NA	NA	NA	NA	Control (self)	NA	yes	yes	sibling	28	yes	no	no	NA	yes	15	no	NA	NA	NA	NA	yes	0	0	0	0	0	Direct family	0	NA	U.23069402	U.23069402	U.23069402
157	16/03/2022	U.23007801	Isongo	65	female	Mpogolo	yes	1	NA	NA	NA	NA	NA	no	no	NA	65	yes	no	no	NA	yes	15	no	NA	NA	NA	NA	yes	0	0	0	0	0	0	0	NA	U.2300860	U.23069602	U.2300860
158	16/03/2022	U.31013205	Ebuyu	15	female	Mpogolo	no	NA	NA	NA	NA	Control (self)	NA	no	no	NA	15	yes	no	no	NA	no	NA	no	NA	NA	NA	NA	no	0	0	0	0	0	0	0	NA	U.31026103	U.31026103	U.31026103
159	16/03/2022	U.23037702	Isongo	54	female	Mpogolo	yes	1	NA	NA	NA	Control (self)	NA	no	no	NA	54	yes	no	no	NA	yes	4	no	NA	NA	NA	NA	yes	0	0	0	0	0	0	0	NA	U.23041001	U.23069602	U.23041001
160	16/03/2022	U.31064602	Ebuyu	25	female	Mpogolo	no	NA	NA	NA	NA	Control (self)	NA	no	no	NA	25	yes	no	no	NA	yes	12	no	NA	NA	NA	NA	no	0	0	0	0	0	0	0	NA	U.527302	U.615603	U.527302
161	16/03/2022	U.88888888	Ebuyu	17	female	Mpogolo	no	NA	NA	NA	NA	Control (self)	NA	no	no	NA	17	yes	no	no	NA	yes	10	no	NA	NA	NA	NA	NA	0	0	0	0	0	0	0	NA	U.31022203	U.31026103	U.31022203
162	16/03/2022	U.23036602	Isongo	47	female	Mpogolo	no	NA	NA	NA	NA	Control (self)	NA	no	no	NA	24	yes	no	no	NA	yes	10	no	NA	NA	NA	NA	yes	0	0	0	0	0	0	0	NA	U.23014002	U.23069602	U.23014002
163	16/03/2022	U.23004001	Isongo	30	female	Mpogolo	no	NA	NA	NA	NA	Control (self)	NA	no	no	NA	24	yes	no	no	NA	yes	8	no	NA	NA	NA	NA	no	0	0	0	0	0	0	0	NA	U.230564402	U.230564402	U.230564402
164	16/03/2022	U.88888	Ebuyu	17	male	Mpogolo	no	NA	NA	NA	NA	Control (self)	NA	no	no	NA	17	yes	no	no	NA	yes	8	no	NA	NA	NA	NA	NA	0	0	0	0	0	0	0	NA	U.31035503	U.608403	U.31035503
165	16/03/2022	U.31063008	Ebuyu	21	male	Mpogolo	no	NA	NA	NA	NA	Control (self)	NA	no	no	NA	21	yes	no	no	NA	yes	4	no	NA	NA	NA	NA	yes	0	0	0	0	0	0	0	NA	U.512804	U.503503	U.512804
166	16/03/2022	U.31042204	Ebuyu	21	male	Mpogolo	no	NA	NA	NA	NA	Control (self)	NA	no	no	NA	21	yes	no	no	NA	yes	10	no	NA	NA	NA	NA	no	0	0	0	0	0	0	0	NA	U.516104	U.516104	U.516104
167	16/03/2022	U.8888888	Ebuyu	22	male	Mpogolo	no	NA	NA	NA	NA	Control (self)	NA	no	no	NA	3	yes	yes	no	NA	yes	3	no	NA	NA	NA	NA	NA	0	0	0	0	0	0	0	NA	U.16040005	U.503503	U.16040005
168	16/03/2022	U.31010203	Ebuyu	24	male	Mpogolo	no	NA	NA	NA	NA	Control (self)	NA	no	no	NA	24	yes	no	no	NA	yes	10	no	NA	NA	NA	NA	yes	0	0	0	0	0	0	0	NA	U.207403	U.23019501	U.207403
169	16/03/2022	U.888888	Ebuyu	45	female	Mpogolo	no	NA	NA	NA	NA	Control (self)	NA	yes	yes	Son	45	yes	no	no	NA	yes	15	no	NA	NA	NA	NA	NA	0	0	0	0	0	Direct family	0	NA	U.23069602	U.23069602	U.23069602
170	16/03/2022	U.888888	Isongo	35	male	Mpogolo	no	NA	NA	NA	NA	Control (self)	NA	no	no	NA	35	yes	no	no	NA	yes	18	no	NA	NA	NA	NA	NA	0	0	0	0	0	0	0	NA	U.23065502	U.23065502	U.23065502
171	16/03/2022	U.31042304	Ebuyu	23	male	Mpogolo	no	NA	NA	NA	NA	Control (self)	NA	no	no	NA	23	yes	no	no	NA	yes	2	no	NA	NA	NA	NA	yes	0	0	0	0	0	0	0	NA	U.544402	U.516104	U.544402
172	16/03/2022	U.23013102	Isongo	60	female	Mpogolo	no	NA	NA	NA	NA	Control (self)	NA	no	no	NA	62	does not know	no	no	NA	yes	10	no	NA	NA	NA	NA	yes	0	0	0	0	0	0	0	NA	U.23015602	U.23069602	U.23015602
173	16/03/2022	U.23005803	Isongo	20	male	Mpogolo	yes	1	NA	NA	NA	Control (self)	NA	no	no	NA	28	yes	no	no	NA	yes	5	no	NA	NA	NA	NA	no	0	0	0	0	0	0	0	NA	U.23005502	U.23005502	U.23005502
174	16/03/2022	U.31063106	Ebuyu	21	male	Mpogolo	no	NA	NA	NA	NA	Control (self)	NA	no	no	NA	21	yes	no	no	NA	yes	10	no	NA	NA	NA	NA	yes	0	0	0	0	0	0	0	NA	U.544905	U.503503	U.544905
175	16/03/2022	U.23031902	Isongo	33	female	Mpogolo	no	NA	NA	NA	NA	Control (self)	NA	no	no	NA	33	yes	no	no	NA	yes	10	no	NA	NA	NA	NA	no	0	0	0	0	0	0	0	NA	U.23061102	U.23036001	U.23061102
176	16/03/2022	U.31041402	Ebuyu	25	male	Mpogolo	yes	1	NA	NA	NA	Control (self)	NA	no	no	NA	25	yes	no	no	NA	yes	5	no	NA	NA	NA	NA	yes	0	0	0	0	0	0	0	NA	U.31038202	U.20007703	U.31038202
177	16/03/2022	U.23002301	Isongo	38	female	Mpogolo	no	NA	NA	NA	NA	Control (self)	NA	no	no	NA	30	does not know	no	no	NA	yes	15	no	NA	NA	NA	NA	yes	0	0	0	0	0	0	0	NA	U.23015101	U.23036001	U.23015101
178	16/03/2022	U.30031202	Euga	42	female	Mpogolo	no	NA	NA	NA	NA	Control (self)	NA	no	no	NA	42	does not know	no	no	NA	yes	15	no	NA	NA	NA	NA	no	0	0	0	0	0	0	0	NA	U.410202	U.410202	U.410202
179	16/03/2022	U.23073101	Isongo	35	female	Mpogolo	no	NA	NA	NA	NA	Control (self)	NA	no	yes	sibling	35	does not know	no	no	NA	yes	15	no	NA	NA	NA	NA	yes	0	0	0	0	0	Direct family	0	NA	U.23007702	U.23036001	U.23036001
180	16/03/2022	U.31041302	Ebuyu	24	female	Mpogolo	no	NA	NA	NA	NA	Control (self)	NA	no	no	NA	24	yes	yes	no	NA	yes	15	no	NA	NA	NA	NA	no	0	0	0	0	0	0	0	NA	U.31032403	U.523102	U.31032403
181	16/03/2022	U.23001001	Isongo	35	male	Mpogolo	no	NA	NA	NA	NA	Control (self)	NA	no	no	NA	35	yes	no	no	NA	yes	15	no	NA	NA	NA	NA	no	0	0	0	0	0	0	0	NA	U.23052202	U.23065502	U.23052202
182	16/03/2022	U.23070501	Isongo	45	female	Mpogolo	no	NA	NA	NA	NA	Control (self)	NA	no	no	NA	45	yes	no	no	NA	yes	15	no	NA	NA	NA	NA	yes	0	0	0	0	0	0	0	NA	U.23014201	U.23069602	U.23069602
183	17/03/2022	U.23004306	Isongo	13	female	Mpogolo	no	NA	NA	NA	NA	Control (self)	NA	no	no	NA	16	yes	no	no	NA	yes	5	no	NA	NA	NA	NA	no	0	0	0	0	0	0	0	NA	U.23053603	U.23053603	U.23053603
184	17/03/2022	U.88888	Isongo	13	male	Mpogolo	no	NA	NA	NA	NA	Mother of person with epilepsy	NA	no	no	NA	13	yes	no	no	NA	no	NA	yes	36	no	no	NA	NA	0	0	0	0	0	0	0	0	U.16049009	U.16049009	U.16049009
185	17/03/2022	U.230001704	Isongo	13	female	Mpogolo	no	NA	NA	NA	NA	Control (self)	NA	no	no	NA	13	yes	no	no	NA	yes	8	yes	41	no	no	NA	yes	0	0	0	0	0	0	0	0	U.23011904	U.23053603	U.23011904
186	17/03/2022	U.31069904	Ebuyu	25	male	Mpogolo	yes	1	NA	NA	NA	Control (self)	NA	no	no	NA	25	yes	no	no	NA	yes	10	no	NA	NA	NA	NA	no	0	0	0	0	0	0	0	NA	U.509004	U.509004	U.509004
187	17/03/2022	U.23021904	Isongo	16	female	Mpogolo	no	NA	NA	NA	NA	Mother of person with epilepsy	NA	no	no	NA	16	yes	no	no	NA	yes	8	yes	49	no	no	NA	no	0	0	0	0	0	0	0	0	U.23043503	U.23053603	U.23043503
188	17/03/2022	U.2024901	Vigoi	24	male	Mpogolo	no	NA	NA	NA	NA	Control (self)	NA	no	no	NA	24	yes	no	no	NA	yes	15	no	NA	NA	NA	NA	yes	0	0	1	0	0	0	0	NA	U.220902	U.23019501	U.220902
189	17/03/2022	U.2017801	Vigoi	47	male	Mpogolo	no	NA	NA	NA	NA	NA	NA	no	no	NA	47	yes	no	no	NA	yes	6	no	NA	NA	NA	NA	yes	0	0	1	0	0	0	0	NA	U.221102	U.221102	U.221102
190	17/03/2022	U.2024702	Vigoi	24	female	Mpogolo	no	NA	NA	NA	NA	Control (self)	NA	no	no	NA	24	yes	no	no	NA	no	NA	no	NA	NA	NA	NA	no	0	0	1	0	0	0	0	NA	U.240003	U.240003	U.240003
191	17/03/2022	U.31017606	Ebuyu	22	male	Mpogolo	no	NA	NA	NA	NA	Control (self)	NA	no	no	NA	22	yes	no	no	NA	yes	10	no	NA	NA	NA	NA	no	0	0	0	0	0	0	0	NA	U.503503	U.503503	U.503503
192	17/03/2022	U.2037401	Vigoi	44	male	Mpogolo	no	NA	NA	NA	NA	Control (self)	NA	no	no	NA	44	yes	no	no	NA	yes	15	no	NA	NA	NA	NA	no	0	0	1	0	0	0	0	NA	U.228101	U.228101	U.221102
193	17/03/2022	U.2027702	Vigoi	30	female	Mpogolo	no	NA	NA	NA	NA	Control (self)	NA	no	no	NA	30	yes	no	no	NA	yes	15	no	NA	NA	NA	NA	no	0	0	1	0	0	0	0	NA	U.220802	U.222704	U.220802
194	17/03/2022	U.31041804	Ebuyu	23	male	Mpogolo	no	NA	NA	NA	NA	Control (self)	NA	no	no	NA	23	yes	no	no	NA	yes	5	no	NA	NA	NA	NA	no	0	0	0	0	0	0	0	NA	U.16006302	U.615603	U.16006302
195	17/03/2022	U.23002201	Isongo	47	male	Mpogolo	no	NA	NA	NA	NA	Control (self)	NA	no	no	NA	47	does not know	no	no	NA	no	NA	no	NA	NA	NA	NA	no	0	0	0	0	0	0	0	NA	U.23033701	U.221102	U.23033701
196	17/03/2022	U.2038503	Vigoi	24	male	Mpogolo	no	NA	NA	NA	NA	Control (self)	NA	no	no	NA	24	yes	no	no	NA	yes	15	no	NA	NA	NA	NA	yes	0	0	1	0	0	0	0	NA	U.401406	U.401406	U.401406
197	17/03/2022	U.31038505	Ebuyu	28	male	Mpogolo	no	NA	NA	NA	NA	Control (self)	NA	no	yes	sibling	28	yes	no	no	NA	yes	10	no	NA	NA	NA	NA	NA	0	0	0	0	0	Direct family	0	NA	U.320303	U.509004	U.320303
198	17/03/2022	U.31064501	Ebuyu	44	male	Mpogolo	no	NA	NA	NA	NA	Control (self)	NA	no	no	NA	12	yes	no	no	NA	yes	3	no	NA	NA	NA	NA	no	0	0	0	0	0	0	0	NA	U.525001	U.307805	U.307805
199	17/03/2022	U.31038801	Ebuyu	28	male	Mpogolo	no	NA	NA	NA	NA	Control (self)	NA	no	no	NA	28	yes	no	no	NA	yes	10	no	NA	NA	NA	NA	yes	0	0	0	0	0	0	0	NA	U.509803	U.509004	U.509803
200	17/03/2022	U.230001701	Isongo	41	female	Mpogolo	no	NA	NA	NA	NA	Control (self)	NA	no	no	NA	41	yes	no	no	NA	yes	10	no	NA	NA	NA	NA	yes	0	0	0	0	0	0	0	NA	U.305504	U.23069602	U.305504
201	17/03/2022	U.2002102	Vigoi	34	female	Mpogolo	no	NA	NA	NA	NA	Control (self)	NA	no	no	NA	34	yes	no	no	NA	yes	15	no	NA	NA	NA	NA	yes	0	0	1	0	0	0	0	NA	U.222704	U.222704	U.222704
202	18/03/2022	U.2002901	Vigoi	29	female	Mpogolo	no	NA	NA	NA	NA	Control (self)	NA	no	no	NA	29	yes	no	no	NA	yes	12	no	NA	NA	NA	NA	no	0	0	1	0	0	0	0	NA	U.240003	U.240003	U.240003
203	27/03/2022	U.429903	Msogezi	17	male	Mpogolo	no	NA	Epilepsy with Head Nodding	no	yes	Aunt	6	no	no	NA	17	history_of_eclampsia	no	no	Phenobarbitone	yes	8	no	NA	NA	NA	NA	no	1	1	0	1	1	0	0	NA	U.429903	U.429903	U.429903
204	27/03/2022	U.419103	Msogezi	30	female	Mpogolo	no	NA	Epilepsy with Head Nodding	no	yes	Self	9	no	no	NA	30	yes	no	no	Lamotrigine	yes	15	yes	62	no	yes	1	yes	1	1	0	1	1	0	0	0	U.419103	U.419103	U.419103
205	27/03/2022	U.401406	Msogezi	23	male	Mpogolo	no	NA	Epilepsy with Head Nodding	no	yes	Self	5	no	no	NA	20	yes	no	no	Lamotrigine	yes	5	no	NA	NA	NA	NA	NA	1	1	0	1	1	0	0	NA	U.401406	U.401406	U.401406
206	27/03/2022	U.322303	Mdindo	32	female	Mpogolo	yes	1	Epilepsy with Head Nodding	no	yes	Mother of person with epilepsy	9	no	no	NA	32	yes	no	no	Carbamazepine	yes	10	yes	48	Malaria	yes	1	yes	1	1	0	1	1	0	0	0	U.322303	U.322303	U.322303
207	27/03/2022	U.608403	Sali	18	male	Mpogolo	yes	1	Epilepsy with Head Nodding	no	yes	Self	5	no	yes	uncle	18	yes	no	no	Carbamazepine	yes	11	yes	45	no	yes	2	yes	1	1	0	1	1	other family members	1	0	U.608403	U.608403	U.608403
208	27/03/2022	U.527302	Mzelezi	26	female	Mpogolo	no	NA	Epilepsy	no	no	Self	14	no	yes	cousin	23	yes	no	no	Phenobarbitone	yes	15	yes	48	no	no	NA	yes	1	0	0	NA	1	other family members	0	0	U.527302	NA	U.527302
209	27/03/2022	U.544402	Mzelezi	25	male	Mpogolo	no	NA	Epilepsy	no	no	Self	6	no	yes	cousin	25	does not know	no	no	Phenobarbitone	yes	18	no	NA	NA	NA	NA	no	1	0	0	NA	1	other family members	0	NA	U.544402	NA	U.544402
210	27/03/2022	U.506702	Mzelezi	26	female	Mpogolo	no	NA	NA	NA	NA	Control (self)	NA	no	no	NA	26	yes	no	no	NA	yes	19	no	NA	NA	NA	NA	yes	0	0	0	0	0	0	0	NA	U.502204	U.502204	U.502204
211	27/03/2022	U.413604	Msogezi	40	female	Mpogolo	no	NA	NA	NA	NA	Control (self)	NA	no	no	NA	20	does not know	no	no	NA	yes	10	no	NA	NA	NA	NA	no	0	0	0	0	0	0	0	NA	U.423404	U.410202	U.423404
212	27/03/2022	U.313501	Mdindo	42	male	Mpogolo	yes	1	NA	NA	NA	Control (self)	NA	no	yes	sibling	42	yes	no	no	NA	yes	8	yes	62	no	yes	1	yes	0	0	0	0	0	Direct family	0	1	U.314304	U.307805	U.307805
213	27/03/2022	U.421201	Msogezi	44	female	Mpogolo	no	NA	Epilepsy	no	no	Self	28	no	no	NA	44	yes	no	no	Phenobarbitone	yes	20	yes	70	no	no	NA	yes	1	0	0	NA	0	0	0	0	U.421201	NA	NA
214	27/03/2022	U.417802	Msogezi	19	female	Mpogolo	no	NA	Epilepsy with Head Nodding	no	yes	Self	8	no	no	NA	19	yes	no	no	Phenobarbitone	yes	8	no	NA	NA	NA	NA	no	1	1	0	1	1	0	0	NA	U.417802	U.417802	U.417802
215	27/03/2022	U.401106	Msogezi	17	male	Mpogolo	no	NA	NA	NA	NA	Control (self)	NA	no	no	NA	17	yes	no	no	NA	yes	10	yes	58	no	yes	1	yes	0	0	0	0	0	0	0	0	U.608403	U.608403	U.608403
216	27/03/2022	U.409403	Msogezi	15	female	Mpogolo	no	NA	NA	NA	NA	Control (self)	NA	no	no	NA	15	yes	no	no	NA	yes	5	yes	33	no	no	NA	yes	0	0	0	0	0	0	0	0	U.417802	U.417802	U.417802
217	27/03/2022	U.518702	Mzelezi	24	female	Hehe	no	NA	Epilepsy	no	no	Self	18	no	no	NA	24	yes	no	no	Phenobarbitone	yes	7	yes	41	no	no	NA	yes	1	0	0	NA	1	0	0	0	U.518702	NA	U.518702
218	27/03/2022	U.307805	Mdindo	44	male	Mpogolo	no	NA	Epilepsy with Head Nodding	yes	no	Mother of person with epilepsy	8	no	yes	sibling	46	yes	no	no	Phenobarbitone	yes	15	yes	69	no	no	NA	NA	1	1	0	1	1	Direct family	1	1	U.307805	U.307805	U.307805
219	27/03/2022	U.322701	Mdindo	28	female	Mpogolo	yes	1	NA	NA	NA	Control (self)	NA	no	yes	daughter-in-law	25	yes	no	no	NA	yes	10	yes	51	no	yes	1	yes	0	0	0	0	0	In-laws	0	1	U.428602	U.324403	U.428602
220	27/03/2022	U.512505	Mzelezi	22	female	Mpogolo	no	NA	Epilepsy	no	no	Mother of person with epilepsy	14	no	no	NA	22	yes	no	no	Phenobarbitone	yes	5	yes	38	no	yes	1	NA	1	0	0	NA	1	0	1	0	U.512505	NA	U.512505
221	27/03/2022	U.512804	Mzelezi	22	male	Mpogolo	no	NA	Epilepsy	no	no	Self	12	no	no	NA	22	yes	no	no	Phenobarbitone	yes	12	yes	54	no	yes	1	yes	1	0	0	NA	1	0	0	0	U.512804	NA	U.512804
222	27/03/2022	U.422705	Msogezi	20	female	Mpogolo	no	NA	NA	NA	NA	Control (self)	NA	no	yes	uncle	20	yes	no	no	NA	yes	6	yes	54	no	no	NA	yes	0	0	0	0	0	other family members	0	0	U.417802	U.417802	U.417802
223	27/03/2022	U.525001	Mzelezi	44	male	Mpogolo	yes	2	Epilepsy	no	no	Self	NA	no	yes	sibling	43	does not know	no	no	none	yes	2	no	NA	NA	NA	NA	yes	1	0	0	NA	NA	Direct family	1	NA	U.525001	NA	U.307805
224	27/03/2022	U.402207	Msogezi	21	female	Mpogolo	no	NA	NA	NA	NA	Control (self)	NA	no	no	NA	17	yes	no	no	NA	yes	9	yes	40	no	yes	1	no	0	0	0	0	0	0	0	0	U.417802	U.417802	U.417802
225	27/03/2022	U.510001	Mzelezi	29	male	Mpogolo	yes	1	NA	NA	NA	Control (self)	NA	no	no	NA	29	yes	no	no	NA	yes	19	no	NA	NA	NA	NA	yes	0	0	0	0	0	0	0	NA	U.516603	U.516603	U.516603
226	27/03/2022	U.512301	Msogezi	30	female	Mpogolo	yes	2	NA	NA	NA	Control (self)	NA	no	no	NA	30	yes	no	no	NA	yes	17	no	NA	NA	NA	NA	yes	0	0	0	0	0	0	0	NA	U.322303	U.322303	U.322303
227	27/03/2022	U.508401	Mzelezi	30	male	Mpogolo	no	NA	NA	NA	NA	Control (self)	NA	no	yes	sibling	30	premature	no	no	NA	yes	16	yes	48	no	no	NA	yes	0	0	0	0	0	Direct family	0	0	U.502403	U.502403	U.502403
228	27/03/2022	U.313501	Mdindo	41	male	Mpogolo	yes	1	NA	NA	NA	Control (self)	NA	no	no	NA	32	yes	no	no	NA	yes	10	yes	66	Pneumonia	no	NA	yes	0	0	0	0	0	0	0	0	U.314304	U.307805	U.307805
229	27/03/2022	U.544905	Mzelezi	21	male	Mpogolo	no	NA	Epilepsy with Head Nodding	no	yes	Self	10	no	no	NA	21	yes	no	no	none	yes	10	yes	45	no	no	NA	no	1	1	0	1	1	0	0	0	U.544905	U.503503	U.544905
230	27/03/2022	U.604304	Sali	20	female	Mpogolo	no	NA	NA	NA	NA	Control (self)	NA	yes	no	NA	20	yes	no	no	NA	yes	12	yes	49	no	no	NA	no	0	0	0	0	0	0	0	0	U.615603	U.615603	U.615603
231	27/03/2022	U.435104	Msogezi	32	female	Mpogolo	no	NA	NA	NA	NA	Control (self)	NA	no	yes	sibling	32	yes	no	no	NA	yes	20	yes	52	no	no	NA	yes	0	0	0	0	0	Direct family	0	0	U.419103	U.419103	U.419103
232	27/03/2022	U.409503	Msogezi	17	male	Mpogolo	no	NA	NA	NA	NA	Control (self)	NA	no	no	NA	17	yes	yes	no	NA	yes	10	yes	49	no	yes	2	yes	0	0	0	0	0	0	0	0	U.429903	U.429903	U.429903
233	27/03/2022	U.542302	Mzelezi	23	female	Mpogolo	no	NA	NA	NA	NA	Control (self)	NA	no	no	NA	23	yes	no	no	NA	yes	20	yes	38	no	no	NA	NA	0	0	0	0	0	0	0	0	U.523102	U.523102	U.523102
234	27/03/2022	U.509803	Mzelezi	29	male	Mpogolo	no	NA	Epilepsy	no	no	Self	10	no	no	NA	29	yes	no	no	Carbamazepine	yes	5	yes	55	Peripheral_neuropathy	yes	2	no	1	0	0	NA	1	0	0	0	U.509803	NA	U.509803
235	31/03/2022	U.516104	Mzelezi	22	male	Mpogolo	no	NA	Epilepsy with Head Nodding	no	yes	Mother of person with epilepsy	10	no	yes	Grandparent	22	yes	no	no	Phenobarbitone	yes	5	yes	38	Dermatophytosis	yes	1	yes	1	1	0	1	1	other family members	0	1	U.516104	U.516104	U.516104
236	31/03/2022	U.613303	Sali	37	male	Mpogolo	no	NA	Epilepsy with Head Nodding	no	yes	Self	11	no	no	NA	37	yes	no	no	Carbamazepine	yes	15	yes	67	Pepticulcer_disease	yes	1	NA	1	1	0	1	1	0	0	0	U.613303	U.613303	U.613303
237	31/03/2022	U.615603	Sali	22	female	Mpogolo	no	NA	Epilepsy with Head Nodding	no	yes	Mother of person with epilepsy	13	no	no	NA	22	yes	no	no	Phenobarbitone	yes	10	yes	49	no	yes	1	yes	1	1	0	1	1	0	0	0	U.615603	U.615603	U.615603
238	31/03/2022	U.502403	Mzelezi	31	male	Mpogolo	no	NA	Epilepsy with Head Nodding	no	yes	Self	3	no	no	NA	31	yes	no	no	Phenobarbitone	yes	10	yes	53	no	yes	1	yes	1	1	0	1	1	0	0	0	U.502403	U.502403	U.502403
239	31/03/2022	U.609301	Sali	19	male	Mpogolo	no	NA	Epilepsy with Head Nodding	no	yes	Father of person with epilepsy	9	no	no	NA	19	yes	no	no	Phenobarbitone	yes	9	yes	55	no	yes	1	NA	1	1	0	1	1	0	0	0	U.609301	U.609301	U.609301
240	31/03/2022	U.516603	Mzelezi	31	male	Mpogolo	no	NA	Epilepsy with Head Nodding	no	yes	Self	11	no	no	NA	31	yes	no	no	Phenobarbitone	yes	10	yes	50	Hypertension	no	NA	yes	1	1	0	1	1	0	0	0	U.516603	U.516603	U.516603
241	31/03/2022	U.503503	Mzelezi	21	male	Mpogolo	no	NA	Epilepsy with Head Nodding	no	yes	Self	8	no	no	NA	23	yes	no	no	Carbamazepine	yes	12	yes	44	no	no	NA	yes	1	1	0	1	1	0	0	0	U.503503	U.503503	U.503503
242	31/03/2022	U.509004	Mzelezi	27	male	Mpogolo	no	NA	Epilepsy with Head Nodding	no	yes	Self	8	no	no	NA	29	yes	no	no	Phenobarbitone	yes	5	yes	48	no	no	NA	yes	1	1	0	1	1	0	0	0	U.509004	U.509004	U.509004
243	31/03/2022	U.523102	Mzelezi	24	female	Mpogolo	yes	3	Epilepsy with Head Nodding	no	yes	Self	14	no	no	NA	24	yes	no	no	Phenobarbitone	yes	11	yes	65	no	no	NA	yes	1	1	0	1	1	0	0	0	U.523102	U.523102	U.523102
244	31/03/2022	U.502204	Mzelezi	28	female	Mpogolo	no	NA	Epilepsy with Head Nodding	yes	no	Self	8	no	yes	sibling	28	yes	no	no	Phenobarbitone	yes	15	yes	60	no	yes	1	yes	1	1	0	1	1	Direct family	1	1	U.502204	U.502204	U.502204
245	31/03/2022	U.637504	Sali	20	male	Mpogolo	no	NA	NA	NA	NA	Self	NA	no	no	NA	20	yes	no	no	NA	yes	10	yes	49	no	no	NA	yes	0	0	0	0	0	0	0	0	U.609301	U.609301	U.609301
